# Supplementary material for: Synthetic Routes to 2-aryl-1H-pyrrolo[2,3-b]pyridin-4-amines: Cross-Coupling and Challenges in SEM-Deprotection
Source: Molecules. 2024 Oct 7;29(19):4743. doi: 10.3390/molecules29194743 (PMC11478076; doi:10.3390/molecules29194743)
Supplement: Supplementary file 1 [file molecules-29-04743-s001.zip]

Archive with 1 entries (1 files):
- molecules-3228810-supplementary.pdf
